# Supplementary material for: IKEA effect and empathy for robots: Can assembly strengthen human-agent relationships?
Source: PLoS One. 2025 Jul 9;20(7):e0327524. doi: 10.1371/journal.pone.0327524 (PMC12240306; doi:10.1371/journal.pone.0327524)
Supplement: S1 File — (XLSX) [file pone.0327524.s001.xlsx]

## Sheet: Sheet1
age	sex	Participants' Relationships	robot (before IKEA effect)												robot (after IKEA effect)												human (before IKEA effect)												human (after IKEA effect)
			Q1	Q2	Q3	Q4	Q5	Q6	Q7	Q8	Q9	Q10	Q11	Q12	Q1	Q2	Q3	Q4	Q5	Q6	Q7	Q8	Q9	Q10	Q11	Q12	Q1	Q2	Q3	Q4	Q5	Q6	Q7	Q8	Q9	Q10	Q11	Q12	Q1	Q2	Q3	Q4	Q5	Q6	Q7	Q8	Q9	Q10	Q11
24	M	cooperative	4	5	4	2	4	4	5	4	2	2	4	4	5	5	4	1	5	5	4	5	1	1	5	5	2	4	3	2	4	3	4	1	2	2	4	4	5	5	4	2	4	5	4	5	1	2	4
52	M	cooperative	4	4	3	2	4	4	4	4	2	2	4	3	4	4	3	2	4	4	4	4	2	2	4	4	4	4	3	2	4	4	4	4	2	2	4	3	4	3	2	1	5	5	5	5	1	2	5
21	F	cooperative	2	1	1	1	4	1	2	1	2	5	2	1	5	5	1	1	2	2	5	2	3	5	2	1	4	3	1	1	3	1	1	1	3	5	2	2	5	3	1	1	2	1	3	3	1	5	2
26	F	cooperative	4	3	4	3	4	4	4	4	5	3	4	4	5	5	3	3	3	3	4	3	1	4	4	4	2	3	3	3	5	4	5	5	4	5	4	4	3	3	3	3	4	3	4	4	2	4	4
21	M	cooperative	2	4	4	2	4	3	5	4	2	2	4	2	4	2	2	1	3	2	5	4	2	2	5	2	4	4	4	2	4	4	5	4	2	3	4	4	4	2	4	2	4	4	4	5	1	5	4
20	M	cooperative	2	5	5	4	3	4	1	1	4	4	2	1	4	3	4	2	4	2	5	4	1	2	5	3	4	3	4	5	1	4	2	1	5	4	1	1	3	4	4	2	4	2	5	4	2	3	4
22	M	cooperative	4	3	3	4	3	3	4	4	2	4	2	3	4	4	4	2	4	4	4	3	2	4	4	3	4	4	4	3	3	4	4	4	2	4	3	3	4	4	4	2	4	4	4	4	2	4	3
23	M	cooperative	4	2	4	2	4	3	4	2	2	3	4	2	3	2	2	2	3	3	3	2	2	4	2	2	2	4	2	2	4	4	4	2	2	4	4	2	2	2	2	4	2	2	2	2	2	4	2
26	F	cooperative	2	4	4	4	2	1	5	2	4	4	2	1	2	2	4	1	4	2	5	5	2	4	5	2	1	4	4	5	3	1	2	2	4	5	1	1	2	2	2	2	5	1	4	4	1	4	2
25	M	cooperative	2	4	5	3	2	3	2	3	5	5	3	1	4	2	4	1	5	5	5	5	2	4	4	4	5	5	5	2	5	5	4	4	2	3	4	5	5	5	5	3	5	5	3	4	4	4	5
19	M	cooperative	4	2	2	2	4	3	2	4	5	4	2	1	4	3	3	1	5	3	5	5	2	3	4	2	4	2	3	1	2	1	2	3	4	4	3	1	5	2	3	2	5	4	4	4	3	3	4
19	F	cooperative	3	3	3	2	2	3	2	3	3	3	3	3	4	2	3	1	4	4	3	4	2	4	4	4	3	3	3	2	2	2	3	2	3	3	2	3	4	3	4	2	4	4	4	4	2	4	4
18	F	cooperative	3	2	1	4	2	2	2	1	4	4	4	3	5	5	4	1	4	4	5	5	2	2	5	4	4	4	5	2	4	3	5	5	1	4	5	4	5	5	5	5	5	5	5	5	5	5	5
21	M	cooperative	4	5	5	2	3	2	4	5	1	5	4	2	5	5	5	1	4	5	4	4	1	4	5	4	5	2	4	2	4	4	5	5	1	3	5	5	5	5	5	1	5	5	1	4	4	5	4
23	F	cooperative	3	2	2	2	3	3	4	2	3	4	3	2	3	3	2	4	4	4	4	4	3	4	4	2	3	3	3	2	4	3	4	4	3	3	3	3	3	4	4	2	4	3	3	3	2	3	4
32	M	cooperative	2	2	4	2	4	2	4	4	4	4	4	2	2	5	4	2	5	2	4	4	2	4	4	2	4	4	4	2	5	2	4	4	1	2	4	4	4	5	4	2	4	2	5	4	1	4	4
41	M	cooperative	3	4	3	2	3	3	4	4	3	3	2	2	3	4	4	2	3	3	4	4	3	4	3	3	4	3	2	2	3	3	4	4	3	3	2	3	3	3	2	2	3	3	4	4	3	4	3
23	F	cooperative	2	3	2	3	3	2	2	1	3	1	2	1	3	4	4	2	4	2	2	3	4	1	3	2	3	4	4	3	4	2	1	3	1	1	3	3	3	4	3	2	3	2	2	2	1	1	2
22	M	cooperative	5	5	1	1	1	1	1	1	5	5	1	1	5	2	1	1	5	5	5	5	1	2	5	1	1	5	1	5	2	1	1	5	1	5	1	1	5	1	1	1	5	5	5	5	1	5	5
21	F	cooperative	1	3	3	4	4	3	3	2	4	3	4	1	4	5	5	1	5	4	4	4	3	2	5	4	2	4	4	2	4	4	3	2	3	3	4	3	5	5	5	1	4	4	4	4	4	2	4
33	F	individual	4	2	4	2	5	4	5	5	1	3	4	3	3	3	2	2	4	3	4	5	1	3	5	3	2	1	1	1	5	5	5	5	2	4	5	4	3	4	2	4	4	2	5	5	1	4	5
18	F	individual	4	5	4	4	3	1	3	2	2	3	1	1	5	3	3	3	2	1	1	2	2	4	2	1	5	5	5	4	3	2	2	3	4	4	1	1	4	4	5	3	2	3	4	2	2	2	1
23	F	individual	4	2	4	1	5	4	4	5	4	4	5	4	5	5	4	2	3	4	4	5	4	5	5	4	4	5	5	1	5	5	5	5	2	1	5	5	4	5	4	2	2	2	3	4	2	4	5
30	M	individual	2	3	3	2	2	2	2	4	2	3	2	2	2	2	2	4	2	2	4	4	5	4	2	2	1	3	3	3	4	3	4	4	2	3	2	3	2	2	2	3	3	2	3	4	4	4	3
27	M	individual	1	1	1	3	1	1	1	4	5	5	1	1	5	1	1	1	3	1	5	5	1	4	4	1	1	4	1	2	1	1	1	4	3	5	1	1	1	1	1	1	4	2	4	4	1	4	5
23	M	individual	2	1	2	2	4	3	4	1	4	5	1	2	4	5	4	1	3	2	4	4	4	2	4	3	3	2	3	2	4	4	4	4	2	2	4	4	3	4	3	2	4	3	4	4	4	2	4
18	M	individual	1	1	1	4	1	1	2	1	5	5	1	1	5	2	1	1	5	5	5	5	1	1	5	5	2	4	3	2	2	2	2	2	4	4	4	3	5	5	3	1	5	5	5	5	5	1	5
34	M	individual	3	3	2	4	3	3	4	3	4	3	2	3	3	1	3	3	4	3	4	2	4	3	2	4	2	3	4	3	2	3	4	4	3	3	3	3	3	3	3	3	4	3	4	4	3	3	3
37	M	individual	4	4	4	1	5	4	5	4	2	4	4	4	5	4	5	1	4	5	5	5	4	5	4	5	4	5	4	4	4	4	5	4	2	4	4	3	4	4	5	2	4	4	4	4	4	4	4
22	M	individual	4	4	3	2	4	3	5	2	5	2	4	4	2	4	4	1	5	5	3	4	4	3	4	4	5	5	4	1	5	4	3	5	3	2	5	5	4	4	4	2	4	4	4	3	4	3	4
37	F	individual	4	4	4	3	4	4	4	3	4	1	4	4	4	4	4	2	4	4	4	3	3	2	4	4	3	2	3	3	3	3	2	2	5	3	3	3	5	5	5	1	5	4	5	4	4	1	4
29	M	individual	1	1	3	1	5	1	5	3	3	3	5	1	4	3	1	3	4	4	5	4	2	3	3	4	1	2	3	3	4	2	5	3	3	3	3	3	5	2	3	4	4	3	5	4	3	4	3
29	F	individual	3	3	3	2	4	3	3	4	3	3	4	3	4	2	3	2	4	3	4	4	2	4	4	4	3	3	3	2	4	3	2	4	2	4	4	3	3	3	3	2	4	4	4	4	2	4	4
47	M	individual	2	3	2	1	3	3	4	4	2	3	3	4	2	4	4	3	3	3	4	4	2	3	4	4	3	3	3	4	4	3	4	4	3	3	4	4	3	4	4	3	4	4	4	4	2	3	4
24	F	individual	4	4	2	5	2	2	4	5	5	5	1	1	4	4	5	4	4	2	4	4	4	4	3	2	2	2	2	5	2	1	4	4	5	4	2	2	4	5	2	2	4	2	4	5	1	3	5
23	M	individual	4	2	1	4	2	1	2	4	4	5	2	1	4	4	4	1	4	4	5	5	3	4	4	2	2	2	2	4	3	2	2	4	4	4	2	2	4	4	4	2	4	4	4	4	2	4	4
32	M	individual	3	3	1	4	3	2	2	1	4	5	2	2	3	4	2	3	3	2	4	4	3	4	4	2	3	4	3	3	3	2	3	3	3	3	2	3	4	3	3	2	3	3	4	4	3	3	4
22	M	individual	4	3	4	2	2	2	3	2	4	4	2	2	4	4	3	4	4	4	4	5	2	2	4	4	4	4	4	2	4	4	3	4	3	3	3	3	4	4	4	1	4	4	4	5	2	2	4
22	M	individual	2	4	2	2	4	5	5	3	4	3	4	2	4	5	5	1	4	5	4	4	3	4	4	4	3	4	3	2	3	4	5	4	3	3	3	3	4	4	4	2	4	5	5	5	2	3	4
26	F	individual	4	4	3	2	3	3	4	4	4	2	4	4	4	4	2	1	4	3	4	5	3	2	5	4	4	2	3	4	3	3	4	2	3	3	2	3	4	4	3	2	4	3	4	4	3	2	4
[truncated: 1 more columns]
